# Supplementary material for: Impact of ocean warming on a coral reef fish learning and memory
Source: PeerJ. 2023 Aug 8;11:e15729. doi: 10.7717/peerj.15729 (PMC10416774; doi:10.7717/peerj.15729)
Supplement: Supplemental Information 2 — Data collected during the experimental phase with A. polyacanthus held at three different water temperature: 28–28.5 °C (control), 30–30.5 °C (moderate warming), and 31.5–32 °C. (high warming). [file peerj-11-15729-s002.xlsx]

## Sheet: Fig2abc
Group	Test	Maze arm	ID	Time
Control	Learning	Halls	1	29.8914
Control	Learning	Halls	2	20.0249
Control	Learning	Halls	3	2.58173
Control	Learning	Halls	4	22.5144
Control	Learning	Halls	5	16.9186
Control	Learning	Halls	6	5.21363
Control	Learning	Halls	7	18.0778
Control	Learning	Halls	8	5.14264
Control	Learning	Halls	9	7.8957
Control	Learning	Halls	10	23.6172
Control	Learning	Target	1	20.5556
Control	Learning	Target	2	34.5985
Control	Learning	Target	3	22.5497
Control	Learning	Target	4	20.008
Control	Learning	Target	5	28.8609
Control	Learning	Target	6	28.646
Control	Learning	Target	7	25.6951
Control	Learning	Target	8	28.354
Control	Learning	Target	9	57.3165
Control	Learning	Target	10	16.8185
High warming	Learning	Halls	21	0.00075
High warming	Learning	Halls	22	0.776323
High warming	Learning	Halls	23	22.1135
High warming	Learning	Halls	24	12.4739
High warming	Learning	Halls	25	8.33333
High warming	Learning	Halls	26	0.00075
High warming	Learning	Halls	27	0.776323
High warming	Learning	Halls	28	22.1135
High warming	Learning	Halls	29	12.4739
High warming	Learning	Halls	30	8.33333
High warming	Learning	Target	21	0.0347343
High warming	Learning	Target	22	8.61528
High warming	Learning	Target	23	0.001
High warming	Learning	Target	24	0.800836
High warming	Learning	Target	25	49.6491
High warming	Learning	Target	26	0.0347343
High warming	Learning	Target	27	8.61528
High warming	Learning	Target	28	0.001
High warming	Learning	Target	29	0.800836
High warming	Learning	Target	30	49.6491
Moderate warming	Learning	Halls	11	12.1054
Moderate warming	Learning	Halls	12	16.6603
Moderate warming	Learning	Halls	13	9.5099
Moderate warming	Learning	Halls	14	24.2875
Moderate warming	Learning	Halls	15	9.65691
Moderate warming	Learning	Halls	16	8.55219
Moderate warming	Learning	Halls	17	14.0154
Moderate warming	Learning	Halls	18	5.35987
Moderate warming	Learning	Halls	19	0.00075
Moderate warming	Learning	Halls	20	9.31937
Moderate warming	Learning	Target	11	0.138937
Moderate warming	Learning	Target	12	58.7191
Moderate warming	Learning	Target	13	0.001
Moderate warming	Learning	Target	14	0.001
Moderate warming	Learning	Target	15	20.202
Moderate warming	Learning	Target	16	15.7048
Moderate warming	Learning	Target	17	19.5165
Moderate warming	Learning	Target	18	0.001
Moderate warming	Learning	Target	19	92.3879
Moderate warming	Learning	Target	20	33.8569
Control	Memory	Halls	1	23.2009
Control	Memory	Halls	2	13.8731
Control	Memory	Halls	3	12.0412
Control	Memory	Halls	4	12.9236
Control	Memory	Halls	5	10.6022
Control	Memory	Halls	6	10.733
Control	Memory	Halls	7	15.7061
Control	Memory	Halls	8	0.00075
Control	Memory	Halls	9	13.9543
Control	Memory	Halls	10	17.0457
Control	Memory	Target	1	0.141143
Control	Memory	Target	2	10.415
Control	Memory	Target	3	30.3672
Control	Memory	Target	4	30.5696
Control	Memory	Target	5	24.1606
Control	Memory	Target	6	30.3207
Control	Memory	Target	7	26.2248
Control	Memory	Target	8	97.4946
Control	Memory	Target	9	6.42398
Control	Memory	Target	10	0.21645
High warming	Memory	Halls	21	0.0352584
High warming	Memory	Halls	22	3.44133
High warming	Memory	Halls	23	16.842
High warming	Memory	Halls	24	16.7221
High warming	Memory	Halls	25	10.0385
High warming	Memory	Halls	26	0.0352584
High warming	Memory	Halls	27	3.44133
High warming	Memory	Halls	28	16.842
High warming	Memory	Halls	29	16.7221
High warming	Memory	Halls	30	10.0385
High warming	Memory	Target	21	0.001
High warming	Memory	Target	22	14.5359
High warming	Memory	Target	23	8.70185
High warming	Memory	Target	24	4.14779
High warming	Memory	Target	25	37.3861
High warming	Memory	Target	26	0.001
High warming	Memory	Target	27	14.5359
High warming	Memory	Target	28	8.70185
High warming	Memory	Target	29	4.14779
High warming	Memory	Target	30	37.3861
Moderate warming	Memory	Halls	11	16.5408
Moderate warming	Memory	Halls	12	20.8747
Moderate warming	Memory	Halls	13	22.6266
Moderate warming	Memory	Halls	14	22.8166
Moderate warming	Memory	Halls	15	13.6664
Moderate warming	Memory	Halls	16	8.8986
Moderate warming	Memory	Halls	17	12.0407
Moderate warming	Memory	Halls	18	0.239692
Moderate warming	Memory	Halls	19	23.6952
Moderate warming	Memory	Halls	20	12.8842
Moderate warming	Memory	Target	11	18.8877
Moderate warming	Memory	Target	12	0.001
Moderate warming	Memory	Target	13	0.001
Moderate warming	Memory	Target	14	0.001
Moderate warming	Memory	Target	15	3.48189
Moderate warming	Memory	Target	16	6.88811
Moderate warming	Memory	Target	17	5.11527
Moderate warming	Memory	Target	18	98.3345
Moderate warming	Memory	Target	19	0.0347947
Moderate warming	Memory	Target	20	1.60829

## Sheet: Fig3a
Group	Day	Trial	ID	Latency
Control	1st	1	1	250
Control	1st	2	1	39
Control	1st	3	1	300
Control	1st	4	1	240
Control	2nd	5	1	20
Control	2nd	6	1	300
Control	2nd	7	1	6
Control	2nd	8	1	150
Control	3rd	9	1	2
Control	3rd	10	1	9
Control	3rd	11	1	55
Control	3rd	12	1	300
Control	4th	13	1	300
Control	4th	14	1	300
Control	4th	15	1	300
Control	4th	16	1	300
Control	5th	17	1	14
Control	5th	18	1	300
Control	5th	19	1	300
Control	5th	20	1	30
Control	1st	1	2	160
Control	1st	2	2	64
Control	1st	3	2	300
Control	1st	4	2	300
Control	2nd	5	2	264
Control	2nd	6	2	300
Control	2nd	7	2	168
Control	2nd	8	2	69
Control	3rd	9	2	123
Control	3rd	10	2	76
Control	3rd	11	2	300
Control	3rd	12	2	300
Control	4th	13	2	5
Control	4th	14	2	300
Control	4th	15	2	183
Control	4th	16	2	278
Control	5th	17	2	6
Control	5th	18	2	300
Control	5th	19	2	24
Control	5th	20	2	14
Control	1st	1	3	300
Control	1st	2	3	300
Control	1st	3	3	300
Control	1st	4	3	300
Control	2nd	5	3	90
Control	2nd	6	3	69
Control	2nd	7	3	21
Control	2nd	8	3	12
Control	3rd	9	3	5
Control	3rd	10	3	300
Control	3rd	11	3	300
Control	3rd	12	3	54
Control	4th	13	3	300
Control	4th	14	3	300
Control	4th	15	3	300
Control	4th	16	3	300
Control	5th	17	3	3
Control	5th	18	3	300
Control	5th	19	3	300
Control	5th	20	3	300
Control	1st	1	4	300
Control	1st	2	4	54
Control	1st	3	4	190
Control	1st	4	4	300
Control	2nd	5	4	300
Control	2nd	6	4	241
Control	2nd	7	4	262
Control	2nd	8	4	175
Control	3rd	9	4	238
Control	3rd	10	4	300
Control	3rd	11	4	190
Control	3rd	12	4	11
Control	4th	13	4	20
Control	4th	14	4	300
Control	4th	15	4	300
Control	4th	16	4	10
Control	5th	17	4	300
Control	5th	18	4	300
Control	5th	19	4	3
Control	5th	20	4	300
Control	1st	1	5	185
Control	1st	2	5	88
Control	1st	3	5	39
Control	1st	4	5	100
Control	2nd	5	5	300
Control	2nd	6	5	100
Control	2nd	7	5	90
Control	2nd	8	5	300
Control	3rd	9	5	10
Control	3rd	10	5	68
Control	3rd	11	5	300
Control	3rd	12	5	3
Control	4th	13	5	30
Control	4th	14	5	300
Control	4th	15	5	300
Control	4th	16	5	300
Control	5th	17	5	110
Control	5th	18	5	300
Control	5th	19	5	300
Control	5th	20	5	300
Control	1st	1	6	200
Control	1st	2	6	300
Control	1st	3	6	300
Control	1st	4	6	278
Control	2nd	5	6	16
Control	2nd	6	6	300
Control	2nd	7	6	297
Control	2nd	8	6	300
Control	3rd	9	6	300
Control	3rd	10	6	300
Control	3rd	11	6	300
Control	3rd	12	6	300
Control	4th	13	6	72
Control	4th	14	6	32
Control	4th	15	6	18
Control	4th	16	6	139
Control	5th	17	6	17
Control	5th	18	6	12
Control	5th	19	6	14
Control	5th	20	6	53
Control	1st	1	7	50
Control	1st	2	7	76
Control	1st	3	7	300
Control	1st	4	7	200
Control	2nd	5	7	20
Control	2nd	6	7	79
Control	2nd	7	7	300
Control	2nd	8	7	300
Control	3rd	9	7	18
Control	3rd	10	7	46
Control	3rd	11	7	205
Control	3rd	12	7	157
Control	4th	13	7	104
Control	4th	14	7	15
Control	4th	15	7	79
Control	4th	16	7	300
Control	5th	17	7	123
Control	5th	18	7	11
Control	5th	19	7	300
Control	5th	20	7	300
Control	1st	1	8	100
Control	1st	2	8	300
Control	1st	3	8	50
Control	1st	4	8	113
Control	2nd	5	8	300
Control	2nd	6	8	68
Control	2nd	7	8	3
Control	2nd	8	8	300
Control	3rd	9	8	300
Control	3rd	10	8	300
Control	3rd	11	8	18
Control	3rd	12	8	4
Control	4th	13	8	3
Control	4th	14	8	2
Control	4th	15	8	300
Control	4th	16	8	300
Control	5th	17	8	300
Control	5th	18	8	7
Control	5th	19	8	4
Control	5th	20	8	300
Control	1st	1	9	300
Control	1st	2	9	300
Control	1st	3	9	300
Control	1st	4	9	300
Control	2nd	5	9	118
Control	2nd	6	9	15
Control	2nd	7	9	300
Control	2nd	8	9	300
Control	3rd	9	9	300
Control	3rd	10	9	300
Control	3rd	11	9	300
Control	3rd	12	9	144
Control	4th	13	9	9
Control	4th	14	9	300
Control	4th	15	9	245
Control	4th	16	9	43
Control	5th	17	9	253
Control	5th	18	9	300
Control	5th	19	9	3
Control	5th	20	9	300
Control	1st	1	10	300
Control	1st	2	10	300
Control	1st	3	10	300
Control	1st	4	10	300
Control	2nd	5	10	300
Control	2nd	6	10	300
Control	2nd	7	10	173
Control	2nd	8	10	220
Control	3rd	9	10	37
Control	3rd	10	10	300
Control	3rd	11	10	300
Control	3rd	12	10	60
Control	4th	13	10	77
Control	4th	14	10	300
Control	4th	15	10	300
Control	4th	16	10	112
Control	5th	17	10	298
Control	5th	18	10	297
Control	5th	19	10	300
Control	5th	20	10	300
Moderate warming	1st	1	11	300
Moderate warming	1st	2	11	300
Moderate warming	1st	3	11	300
Moderate warming	1st	4	11	300
Moderate warming	2nd	5	11	9
Moderate warming	2nd	6	11	73
Moderate warming	2nd	7	11	300
Moderate warming	2nd	8	11	300
Moderate warming	3rd	9	11	154
Moderate warming	3rd	10	11	3
Moderate warming	3rd	11	11	20
Moderate warming	3rd	12	11	300
Moderate warming	4th	13	11	3
Moderate warming	4th	14	11	300
Moderate warming	4th	15	11	300
Moderate warming	4th	16	11	300
Moderate warming	5th	17	11	210
Moderate warming	5th	18	11	300
Moderate warming	5th	19	11	300
Moderate warming	5th	20	11	300
Moderate warming	1st	1	12	300
Moderate warming	1st	2	12	300
Moderate warming	1st	3	12	300
Moderate warming	1st	4	12	300
Moderate warming	2nd	5	12	300
Moderate warming	2nd	6	12	300
Moderate warming	2nd	7	12	8
Moderate warming	2nd	8	12	300
Moderate warming	3rd	9	12	300
Moderate warming	3rd	10	12	300
Moderate warming	3rd	11	12	300
Moderate warming	3rd	12	12	300
Moderate warming	4th	13	12	300
Moderate warming	4th	14	12	300
Moderate warming	4th	15	12	300
Moderate warming	4th	16	12	300
Moderate warming	5th	17	12	20
Moderate warming	5th	18	12	300
Moderate warming	5th	19	12	8
Moderate warming	5th	20	12	300
Moderate warming	1st	1	13	300
Moderate warming	1st	2	13	300
Moderate warming	1st	3	13	300
Moderate warming	1st	4	13	300
Moderate warming	2nd	5	13	5
Moderate warming	2nd	6	13	300
Moderate warming	2nd	7	13	300
Moderate warming	2nd	8	13	300
Moderate warming	3rd	9	13	300
Moderate warming	3rd	10	13	300
Moderate warming	3rd	11	13	300
Moderate warming	3rd	12	13	300
Moderate warming	4th	13	13	300
Moderate warming	4th	14	13	300
Moderate warming	4th	15	13	300
Moderate warming	4th	16	13	300
Moderate warming	5th	17	13	2
Moderate warming	5th	18	13	90
Moderate warming	5th	19	13	7
Moderate warming	5th	20	13	1
Moderate warming	1st	1	14	23
Moderate warming	1st	2	14	300
Moderate warming	1st	3	14	300
Moderate warming	1st	4	14	300
Moderate warming	2nd	5	14	5
Moderate warming	2nd	6	14	300
Moderate warming	2nd	7	14	10
Moderate warming	2nd	8	14	300
Moderate warming	3rd	9	14	300
Moderate warming	3rd	10	14	300
Moderate warming	3rd	11	14	300
Moderate warming	3rd	12	14	300
Moderate warming	4th	13	14	86
Moderate warming	4th	14	14	49
Moderate warming	4th	15	14	300
Moderate warming	4th	16	14	300
Moderate warming	5th	17	14	300
Moderate warming	5th	18	14	300
Moderate warming	5th	19	14	300
Moderate warming	5th	20	14	300
Moderate warming	1st	1	15	18
Moderate warming	1st	2	15	300
Moderate warming	1st	3	15	300
Moderate warming	1st	4	15	300
Moderate warming	2nd	5	15	300
Moderate warming	2nd	6	15	300
Moderate warming	2nd	7	15	6
Moderate warming	2nd	8	15	300
Moderate warming	3rd	9	15	9
Moderate warming	3rd	10	15	300
Moderate warming	3rd	11	15	300
Moderate warming	3rd	12	15	300
Moderate warming	4th	13	15	10
Moderate warming	4th	14	15	300
Moderate warming	4th	15	15	83
Moderate warming	4th	16	15	300
Moderate warming	5th	17	15	300
Moderate warming	5th	18	15	300
Moderate warming	5th	19	15	163
Moderate warming	5th	20	15	300
Moderate warming	1st	1	16	300
Moderate warming	1st	2	16	14
Moderate warming	1st	3	16	300
Moderate warming	1st	4	16	300
Moderate warming	2nd	5	16	15
Moderate warming	2nd	6	16	300
Moderate warming	2nd	7	16	170
Moderate warming	2nd	8	16	300
Moderate warming	3rd	9	16	3
Moderate warming	3rd	10	16	300
Moderate warming	3rd	11	16	300
Moderate warming	3rd	12	16	300
Moderate warming	4th	13	16	183
Moderate warming	4th	14	16	300
Moderate warming	4th	15	16	83
Moderate warming	4th	16	16	20
Moderate warming	5th	17	16	300
Moderate warming	5th	18	16	70
Moderate warming	5th	19	16	77
Moderate warming	5th	20	16	131
Moderate warming	1st	1	17	300
Moderate warming	1st	2	17	300
Moderate warming	1st	3	17	300
Moderate warming	1st	4	17	300
Moderate warming	2nd	5	17	300
Moderate warming	2nd	6	17	300
Moderate warming	2nd	7	17	300
Moderate warming	2nd	8	17	300
Moderate warming	3rd	9	17	300
Moderate warming	3rd	10	17	176
Moderate warming	3rd	11	17	300
Moderate warming	3rd	12	17	40
Moderate warming	4th	13	17	300
Moderate warming	4th	14	17	300
Moderate warming	4th	15	17	300
Moderate warming	4th	16	17	100
Moderate warming	5th	17	17	300
Moderate warming	5th	18	17	300
Moderate warming	5th	19	17	300
Moderate warming	5th	20	17	300
Moderate warming	1st	1	18	10
Moderate warming	1st	2	18	200
Moderate warming	1st	3	18	200
Moderate warming	1st	4	18	300
Moderate warming	2nd	5	18	300
Moderate warming	2nd	6	18	300
Moderate warming	2nd	7	18	2
Moderate warming	2nd	8	18	1
Moderate warming	3rd	9	18	300
Moderate warming	3rd	10	18	187
Moderate warming	3rd	11	18	6
Moderate warming	3rd	12	18	1
Moderate warming	4th	13	18	300
Moderate warming	4th	14	18	300
Moderate warming	4th	15	18	300
Moderate warming	4th	16	18	60
Moderate warming	5th	17	18	17
Moderate warming	5th	18	18	7
Moderate warming	5th	19	18	31
Moderate warming	5th	20	18	300
Moderate warming	1st	1	19	300
Moderate warming	1st	2	19	300
Moderate warming	1st	3	19	300
Moderate warming	1st	4	19	4
Moderate warming	2nd	5	19	4
Moderate warming	2nd	6	19	300
Moderate warming	2nd	7	19	300
Moderate warming	2nd	8	19	300
Moderate warming	3rd	9	19	130
Moderate warming	3rd	10	19	300
Moderate warming	3rd	11	19	6
Moderate warming	3rd	12	19	3
Moderate warming	4th	13	19	300
Moderate warming	4th	14	19	300
Moderate warming	4th	15	19	100
Moderate warming	4th	16	19	29
Moderate warming	5th	17	19	300
Moderate warming	5th	18	19	300
Moderate warming	5th	19	19	300
Moderate warming	5th	20	19	7
Moderate warming	1st	1	20	300
Moderate warming	1st	2	20	300
Moderate warming	1st	3	20	300
Moderate warming	1st	4	20	300
Moderate warming	2nd	5	20	300
Moderate warming	2nd	6	20	300
Moderate warming	2nd	7	20	300
Moderate warming	2nd	8	20	300
Moderate warming	3rd	9	20	159
Moderate warming	3rd	10	20	131
Moderate warming	3rd	11	20	300
Moderate warming	3rd	12	20	300
Moderate warming	4th	13	20	6
Moderate warming	4th	14	20	20
Moderate warming	4th	15	20	225
Moderate warming	4th	16	20	300
Moderate warming	5th	17	20	300
Moderate warming	5th	18	20	300
Moderate warming	5th	19	20	300
Moderate warming	5th	20	20	300
High warming	1st	1	21	300
High warming	1st	2	21	300
High warming	1st	3	21	300
High warming	1st	4	21	300
High warming	2nd	5	21	300
High warming	2nd	6	21	300
High warming	2nd	7	21	300
High warming	2nd	8	21	300
High warming	3rd	9	21	300
High warming	3rd	10	21	300
High warming	3rd	11	21	300
High warming	3rd	12	21	300
High warming	4th	13	21	300
High warming	4th	14	21	300
High warming	4th	15	21	300
High warming	4th	16	21	300
High warming	5th	17	21	300
High warming	5th	18	21	300
High warming	5th	19	21	300
High warming	5th	20	21	300
High warming	1st	1	22	300
High warming	1st	2	22	300
High warming	1st	3	22	300
High warming	1st	4	22	300
High warming	2nd	5	22	170
High warming	2nd	6	22	170
High warming	2nd	7	22	300
High warming	2nd	8	22	300
High warming	3rd	9	22	24
High warming	3rd	10	22	300
High warming	3rd	11	22	300
High warming	3rd	12	22	300
High warming	4th	13	22	300
High warming	4th	14	22	300
High warming	4th	15	22	300
High warming	4th	16	22	300
High warming	5th	17	22	300
High warming	5th	18	22	300
High warming	5th	19	22	300
High warming	5th	20	22	300
High warming	1st	1	23	8
High warming	1st	2	23	4
High warming	1st	3	23	70
High warming	1st	4	23	70
High warming	2nd	5	23	300
High warming	2nd	6	23	4
High warming	2nd	7	23	4
High warming	2nd	8	23	4
High warming	3rd	9	23	2
High warming	3rd	10	23	300
High warming	3rd	11	23	300
High warming	3rd	12	23	6
High warming	4th	13	23	6
High warming	4th	14	23	300
High warming	4th	15	23	10
High warming	4th	16	23	300
High warming	5th	17	23	300
High warming	5th	18	23	300
High warming	5th	19	23	62
High warming	5th	20	23	300
High warming	1st	1	24	300
High warming	1st	2	24	300
High warming	1st	3	24	300
High warming	1st	4	24	300
High warming	2nd	5	24	300
High warming	2nd	6	24	300
High warming	2nd	7	24	300
High warming	2nd	8	24	2
High warming	3rd	9	24	48
High warming	3rd	10	24	300
High warming	3rd	11	24	6
High warming	3rd	12	24	300
High warming	4th	13	24	170
High warming	4th	14	24	300
High warming	4th	15	24	300
High warming	4th	16	24	103
High warming	5th	17	24	277
High warming	5th	18	24	300
High warming	5th	19	24	300
High warming	5th	20	24	300
High warming	1st	1	25	57
High warming	1st	2	25	300
High warming	1st	3	25	300
High warming	1st	4	25	300
High warming	2nd	5	25	2
High warming	2nd	6	25	300
High warming	2nd	7	25	300
High warming	2nd	8	25	270
High warming	3rd	9	25	233
High warming	3rd	10	25	120
High warming	3rd	11	25	101
High warming	3rd	12	25	222
High warming	4th	13	25	46
High warming	4th	14	25	77
High warming	4th	15	25	77
High warming	4th	16	25	183
High warming	5th	17	25	18
High warming	5th	18	25	5
High warming	5th	19	25	5
High warming	5th	20	25	300
High warming	1st	1	26	300
High warming	1st	2	26	300
High warming	1st	3	26	300
High warming	1st	4	26	300
High warming	2nd	5	26	300
High warming	2nd	6	26	300
High warming	2nd	7	26	300
High warming	2nd	8	26	300
High warming	3rd	9	26	300
High warming	3rd	10	26	300
High warming	3rd	11	26	300
High warming	3rd	12	26	300
High warming	4th	13	26	300
High warming	4th	14	26	300
High warming	4th	15	26	300
High warming	4th	16	26	300
High warming	5th	17	26	300
High warming	5th	18	26	300
High warming	5th	19	26	300
High warming	5th	20	26	300
High warming	1st	1	27	300
High warming	1st	2	27	300
High warming	1st	3	27	300
High warming	1st	4	27	300
High warming	2nd	5	27	170
High warming	2nd	6	27	170
High warming	2nd	7	27	300
High warming	2nd	8	27	300
High warming	3rd	9	27	24
High warming	3rd	10	27	300
High warming	3rd	11	27	300
High warming	3rd	12	27	300
High warming	4th	13	27	300
High warming	4th	14	27	300
High warming	4th	15	27	300
High warming	4th	16	27	300
High warming	5th	17	27	300
High warming	5th	18	27	300
High warming	5th	19	27	300
High warming	5th	20	27	300
High warming	1st	1	28	8
High warming	1st	2	28	4
High warming	1st	3	28	70
High warming	1st	4	28	70
High warming	2nd	5	28	300
High warming	2nd	6	28	4
High warming	2nd	7	28	4
High warming	2nd	8	28	4
High warming	3rd	9	28	2
High warming	3rd	10	28	300
High warming	3rd	11	28	300
High warming	3rd	12	28	6
High warming	4th	13	28	6
High warming	4th	14	28	300
High warming	4th	15	28	10
High warming	4th	16	28	300
High warming	5th	17	28	300
High warming	5th	18	28	300
High warming	5th	19	28	62
High warming	5th	20	28	300
High warming	1st	1	29	300
High warming	1st	2	29	300
High warming	1st	3	29	300
High warming	1st	4	29	300
High warming	2nd	5	29	300
High warming	2nd	6	29	300
High warming	2nd	7	29	300
High warming	2nd	8	29	2
High warming	3rd	9	29	48
High warming	3rd	10	29	300
High warming	3rd	11	29	6
High warming	3rd	12	29	300
High warming	4th	13	29	170
High warming	4th	14	29	300
High warming	4th	15	29	300
High warming	4th	16	29	103
High warming	5th	17	29	277
High warming	5th	18	29	300
High warming	5th	19	29	300
High warming	5th	20	29	300
High warming	1st	1	30	57
High warming	1st	2	30	300
High warming	1st	3	30	300
High warming	1st	4	30	300
High warming	2nd	5	30	2
High warming	2nd	6	30	300
High warming	2nd	7	30	300
High warming	2nd	8	30	270
High warming	3rd	9	30	233
High warming	3rd	10	30	120
High warming	3rd	11	30	101
High warming	3rd	12	30	222
High warming	4th	13	30	46
High warming	4th	14	30	77
High warming	4th	15	30	77
High warming	4th	16	30	183
High warming	5th	17	30	18
High warming	5th	18	30	5
High warming	5th	19	30	5
High warming	5th	20	30	300

## Sheet: Fig3b
Group	Day	ID	Latency
Control	Learning	1	300
Control	Memory	1	300
Control	Learning	2	207
Control	Memory	2	32
Control	Learning	3	10
Control	Memory	3	3
Control	Learning	4	200
Control	Memory	4	83
Control	Learning	5	4
Control	Memory	5	153
Control	Learning	6	20
Control	Memory	6	350
Control	Learning	7	12
Control	Memory	7	12
Control	Learning	8	200
Control	Memory	8	4
Control	Learning	9	25
Control	Memory	9	50
Control	Learning	10	300
Control	Memory	10	250
Moderate warming	Learning	11	300
Moderate warming	Memory	11	503
Moderate warming	Learning	12	253
Moderate warming	Memory	12	400
Moderate warming	Learning	13	600
Moderate warming	Memory	13	400
Moderate warming	Learning	14	300
Moderate warming	Memory	14	300
Moderate warming	Learning	15	74
Moderate warming	Memory	15	105
Moderate warming	Learning	16	21
Moderate warming	Memory	16	56
Moderate warming	Learning	17	80
Moderate warming	Memory	17	546
Moderate warming	Learning	18	300
Moderate warming	Memory	18	7
Moderate warming	Learning	19	100
Moderate warming	Memory	19	600
Moderate warming	Learning	20	212
Moderate warming	Memory	20	150
High warming	Learning	21	500
High warming	Memory	21	600
High warming	Learning	22	80
High warming	Memory	22	6
High warming	Learning	23	400
High warming	Memory	23	471
High warming	Learning	24	500
High warming	Memory	24	170
High warming	Learning	25	24
High warming	Memory	25	18
High warming	Learning	26	500
High warming	Memory	26	600
High warming	Learning	27	80
High warming	Memory	27	6
High warming	Learning	28	400
High warming	Memory	28	471
High warming	Learning	29	500
High warming	Memory	29	170
High warming	Learning	30	24
High warming	Memory	30	18

## Sheet: Fig4a
Group	Day	Trial	ID	First_Hall	HallNumber	Latency
Control	1st	1	1	Target	4	250
Control	1st	2	1	Target	4	39
Control	1st	3	1	0	0	300
Control	1st	4	1	Target	4	240
Control	2nd	5	1	Target	4	20
Control	2nd	6	1	1	1	300
Control	2nd	7	1	Target	4	6
Control	2nd	8	1	Target	4	150
Control	3rd	9	1	Target	4	2
Control	3rd	10	1	Target	4	9
Control	3rd	11	1	Target	4	55
Control	3rd	12	1	1	1	300
Control	4th	13	1	3	3	300
Control	4th	14	1	3	3	300
Control	4th	15	1	2	2	300
Control	4th	16	1	Target	4	300
Control	5th	17	1	Target	4	14
Control	5th	18	1	1	1	300
Control	5th	19	1	1	1	300
Control	5th	20	1	Target	4	30
Control	1st	1	2	Target	4	160
Control	1st	2	2	Target	4	64
Control	1st	3	2	1	1	300
Control	1st	4	2	1	1	300
Control	2nd	5	2	2	2	264
Control	2nd	6	2	1	1	300
Control	2nd	7	2	1	1	168
Control	2nd	8	2	Target	4	69
Control	3rd	9	2	1	1	123
Control	3rd	10	2	2	2	76
Control	3rd	11	2	1	1	300
Control	3rd	12	2	1	1	300
Control	4th	13	2	Target	4	5
Control	4th	14	2	Target	4	300
Control	4th	15	2	2	2	183
Control	4th	16	2	3	3	278
Control	5th	17	2	Target	4	6
Control	5th	18	2	2	2	300
Control	5th	19	2	Target	4	24
Control	5th	20	2	Target	4	14
Control	1st	1	3	1	1	300
Control	1st	2	3	3	3	300
Control	1st	3	3	3	3	300
Control	1st	4	3	1	1	300
Control	2nd	5	3	Target	4	90
Control	2nd	6	3	Target	4	69
Control	2nd	7	3	Target	4	21
Control	2nd	8	3	Target	4	12
Control	3rd	9	3	Target	4	5
Control	3rd	10	3	3	3	300
Control	3rd	11	3	Target	4	300
Control	3rd	12	3	3	3	54
Control	4th	13	3	Target	4	300
Control	4th	14	3	1	1	300
Control	4th	15	3	Target	4	300
Control	4th	16	3	1	1	300
Control	5th	17	3	Target	4	3
Control	5th	18	3	1	1	300
Control	5th	19	3	1	1	300
Control	5th	20	3	Target	4	300
Control	1st	1	4	2	2	300
Control	1st	2	4	3	3	54
Control	1st	3	4	3	3	190
Control	1st	4	4	2	2	300
Control	2nd	5	4	1	1	300
Control	2nd	6	4	2	2	241
Control	2nd	7	4	2	2	262
Control	2nd	8	4	1	1	175
Control	3rd	9	4	1	1	238
Control	3rd	10	4	1	1	300
Control	3rd	11	4	1	1	190
Control	3rd	12	4	Target	4	11
Control	4th	13	4	Target	4	20
Control	4th	14	4	1	1	300
Control	4th	15	4	1	1	300
Control	4th	16	4	Target	4	10
Control	5th	17	4	1	1	300
Control	5th	18	4	3	3	300
Control	5th	19	4	Target	4	3
Control	5th	20	4	1	1	300
Control	1st	1	5	2	2	185
Control	1st	2	5	3	3	88
Control	1st	3	5	2	2	39
Control	1st	4	5	Target	4	100
Control	2nd	5	5	1	1	300
Control	2nd	6	5	Target	4	100
Control	2nd	7	5	3	3	90
Control	2nd	8	5	3	3	300
Control	3rd	9	5	Target	4	10
Control	3rd	10	5	3	3	68
Control	3rd	11	5	1	1	300
Control	3rd	12	5	Target	4	3
Control	4th	13	5	2	2	30
Control	4th	14	5	3	3	300
Control	4th	15	5	0	0	300
Control	4th	16	5	0	0	300
Control	5th	17	5	1	1	110
Control	5th	18	5	Target	4	300
Control	5th	19	5	Target	4	300
Control	5th	20	5	1	1	300
Control	1st	1	6	Target	4	200
Control	1st	2	6	3	3	300
Control	1st	3	6	3	3	300
Control	1st	4	6	3	3	278
Control	2nd	5	6	Target	4	16
Control	2nd	6	6	1	1	300
Control	2nd	7	6	3	3	297
Control	2nd	8	6	2	2	300
Control	3rd	9	6	1	1	300
Control	3rd	10	6	1	1	300
Control	3rd	11	6	1	1	300
Control	3rd	12	6	1	1	300
Control	4th	13	6	1	1	72
Control	4th	14	6	Target	4	32
Control	4th	15	6	Target	4	18
Control	4th	16	6	3	3	139
Control	5th	17	6	Target	4	17
Control	5th	18	6	Target	4	12
Control	5th	19	6	Target	4	14
Control	5th	20	6	Target	4	53
Control	1st	1	7	1	1	50
Control	1st	2	7	Target	4	76
Control	1st	3	7	2	2	300
Control	1st	4	7	Target	4	200
Control	2nd	5	7	3	3	20
Control	2nd	6	7	Target	4	79
Control	2nd	7	7	1	1	300
Control	2nd	8	7	1	1	300
Control	3rd	9	7	2	2	18
Control	3rd	10	7	3	3	46
Control	3rd	11	7	3	3	205
Control	3rd	12	7	3	3	157
Control	4th	13	7	3	3	104
Control	4th	14	7	2	2	15
Control	4th	15	7	3	3	79
Control	4th	16	7	Target	4	300
Control	5th	17	7	Target	4	123
Control	5th	18	7	Target	4	11
Control	5th	19	7	1	1	300
Control	5th	20	7	3	3	300
Control	1st	1	8	Target	4	100
Control	1st	2	8	1	1	300
Control	1st	3	8	Target	4	50
Control	1st	4	8	3	3	113
Control	2nd	5	8	1	1	300
Control	2nd	6	8	Target	4	68
Control	2nd	7	8	Target	4	3
Control	2nd	8	8	3	3	300
Control	3rd	9	8	3	3	300
Control	3rd	10	8	3	3	300
Control	3rd	11	8	Target	4	18
Control	3rd	12	8	Target	4	4
Control	4th	13	8	Target	4	3
Control	4th	14	8	Target	4	2
Control	4th	15	8	3	3	300
Control	4th	16	8	3	3	300
Control	5th	17	8	1	1	300
Control	5th	18	8	Target	4	7
Control	5th	19	8	Target	4	4
Control	5th	20	8	3	3	300
Control	1st	1	9	0	0	300
Control	1st	2	9	2	2	300
Control	1st	3	9	2	2	300
Control	1st	4	9	2	2	300
Control	2nd	5	9	Target	4	118
Control	2nd	6	9	Target	4	15
Control	2nd	7	9	2	2	300
Control	2nd	8	9	2	2	300
Control	3rd	9	9	2	2	300
Control	3rd	10	9	3	3	300
Control	3rd	11	9	3	3	300
Control	3rd	12	9	3	3	144
Control	4th	13	9	Target	4	9
Control	4th	14	9	3	3	300
Control	4th	15	9	Target	4	245
Control	4th	16	9	3	3	43
Control	5th	17	9	Target	4	253
Control	5th	18	9	3	3	300
Control	5th	19	9	Target	4	3
Control	5th	20	9	2	2	300
Control	1st	1	10	1	1	300
Control	1st	2	10	1	1	300
Control	1st	3	10	1	1	300
Control	1st	4	10	1	1	300
Control	2nd	5	10	1	1	300
Control	2nd	6	10	1	1	300
Control	2nd	7	10	Target	4	173
Control	2nd	8	10	2	2	220
Control	3rd	9	10	3	3	37
Control	3rd	10	10	1	1	300
Control	3rd	11	10	3	3	300
Control	3rd	12	10	Target	4	60
Control	4th	13	10	3	3	77
Control	4th	14	10	Target	4	300
Control	4th	15	10	3	3	300
Control	4th	16	10	Target	4	112
Control	5th	17	10	Target	4	298
Control	5th	18	10	3	3	297
Control	5th	19	10	Target	4	300
Control	5th	20	10	1	1	300
Moderate warming	1st	1	11	2	2	300
Moderate warming	1st	2	11	3	3	300
Moderate warming	1st	3	11	2	2	300
Moderate warming	1st	4	11	1	1	300
Moderate warming	2nd	5	11	Target	4	9
Moderate warming	2nd	6	11	3	3	73
Moderate warming	2nd	7	11	3	3	300
Moderate warming	2nd	8	11	3	3	300
Moderate warming	3rd	9	11	3	3	154
Moderate warming	3rd	10	11	Target	4	3
Moderate warming	3rd	11	11	Target	4	20
Moderate warming	3rd	12	11	1	1	300
Moderate warming	4th	13	11	Target	4	3
Moderate warming	4th	14	11	1	1	300
Moderate warming	4th	15	11	2	2	300
Moderate warming	4th	16	11	3	3	300
Moderate warming	5th	17	11	3	3	210
Moderate warming	5th	18	11	3	3	300
Moderate warming	5th	19	11	0	0	300
Moderate warming	5th	20	11	0	0	300
Moderate warming	1st	1	12	2	2	300
Moderate warming	1st	2	12	1	1	300
Moderate warming	1st	3	12	1	1	300
Moderate warming	1st	4	12	3	3	300
Moderate warming	2nd	5	12	1	1	300
Moderate warming	2nd	6	12	1	1	300
Moderate warming	2nd	7	12	Target	4	8
Moderate warming	2nd	8	12	1	1	300
Moderate warming	3rd	9	12	2	2	300
Moderate warming	3rd	10	12	1	1	300
Moderate warming	3rd	11	12	2	2	300
Moderate warming	3rd	12	12	2	2	300
Moderate warming	4th	13	12	2	2	300
Moderate warming	4th	14	12	2	2	300
Moderate warming	4th	15	12	2	2	300
Moderate warming	4th	16	12	1	1	300
Moderate warming	5th	17	12	Target	4	20
Moderate warming	5th	18	12	2	2	300
Moderate warming	5th	19	12	Target	4	8
Moderate warming	5th	20	12	2	2	300
Moderate warming	1st	1	13	3	3	300
Moderate warming	1st	2	13	1	1	300
Moderate warming	1st	3	13	2	2	300
Moderate warming	1st	4	13	1	1	300
Moderate warming	2nd	5	13	Target	4	5
Moderate warming	2nd	6	13	3	3	300
Moderate warming	2nd	7	13	Target	4	300
Moderate warming	2nd	8	13	0	0	300
Moderate warming	3rd	9	13	0	0	300
Moderate warming	3rd	10	13	0	0	300
Moderate warming	3rd	11	13	1	1	300
Moderate warming	3rd	12	13	2	2	300
Moderate warming	4th	13	13	1	1	300
Moderate warming	4th	14	13	1	1	300
Moderate warming	4th	15	13	2	2	300
Moderate warming	4th	16	13	2	2	300
Moderate warming	5th	17	13	Target	4	2
Moderate warming	5th	18	13	3	3	90
Moderate warming	5th	19	13	Target	4	7
Moderate warming	5th	20	13	Target	4	1
Moderate warming	1st	1	14	Target	4	23
Moderate warming	1st	2	14	3	3	300
Moderate warming	1st	3	14	2	2	300
Moderate warming	1st	4	14	2	2	300
Moderate warming	2nd	5	14	Target	4	5
Moderate warming	2nd	6	14	2	2	300
Moderate warming	2nd	7	14	Target	4	10
Moderate warming	2nd	8	14	1	1	300
Moderate warming	3rd	9	14	1	1	300
Moderate warming	3rd	10	14	3	3	300
Moderate warming	3rd	11	14	1	1	300
Moderate warming	3rd	12	14	1	1	300
Moderate warming	4th	13	14	Target	4	86
Moderate warming	4th	14	14	3	3	49
Moderate warming	4th	15	14	3	3	300
Moderate warming	4th	16	14	2	2	300
Moderate warming	5th	17	14	1	1	300
Moderate warming	5th	18	14	2	2	300
Moderate warming	5th	19	14	2	2	300
Moderate warming	5th	20	14	1	1	300
Moderate warming	1st	1	15	Target	4	18
Moderate warming	1st	2	15	3	3	300
Moderate warming	1st	3	15	3	3	300
Moderate warming	1st	4	15	3	3	300
Moderate warming	2nd	5	15	2	2	300
Moderate warming	2nd	6	15	3	3	300
Moderate warming	2nd	7	15	Target	4	6
Moderate warming	2nd	8	15	3	3	300
Moderate warming	3rd	9	15	Target	4	9
Moderate warming	3rd	10	15	2	2	300
Moderate warming	3rd	11	15	3	3	300
Moderate warming	3rd	12	15	2	2	300
Moderate warming	4th	13	15	Target	4	10
Moderate warming	4th	14	15	3	3	300
Moderate warming	4th	15	15	3	3	83
Moderate warming	4th	16	15	1	1	300
Moderate warming	5th	17	15	3	3	300
Moderate warming	5th	18	15	1	1	300
Moderate warming	5th	19	15	1	1	163
Moderate warming	5th	20	15	2	2	300
Moderate warming	1st	1	16	3	3	300
Moderate warming	1st	2	16	Target	4	14
Moderate warming	1st	3	16	3	3	300
Moderate warming	1st	4	16	1	1	300
Moderate warming	2nd	5	16	Target	4	15
Moderate warming	2nd	6	16	1	1	300
Moderate warming	2nd	7	16	1	1	170
Moderate warming	2nd	8	16	2	2	300
Moderate warming	3rd	9	16	Target	4	3
Moderate warming	3rd	10	16	3	3	300
Moderate warming	3rd	11	16	3	3	300
Moderate warming	3rd	12	16	3	3	300
Moderate warming	4th	13	16	1	1	183
Moderate warming	4th	14	16	2	2	300
Moderate warming	4th	15	16	1	1	83
Moderate warming	4th	16	16	1	1	20
Moderate warming	5th	17	16	3	3	300
Moderate warming	5th	18	16	Target	4	70
Moderate warming	5th	19	16	1	1	77
Moderate warming	5th	20	16	2	2	131
Moderate warming	1st	1	17	2	2	300
Moderate warming	1st	2	17	1	1	300
Moderate warming	1st	3	17	3	3	300
Moderate warming	1st	4	17	3	3	300
Moderate warming	2nd	5	17	3	3	300
Moderate warming	2nd	6	17	3	3	300
Moderate warming	2nd	7	17	1	1	300
Moderate warming	2nd	8	17	2	2	300
Moderate warming	3rd	9	17	2	2	300
Moderate warming	3rd	10	17	Target	4	176
Moderate warming	3rd	11	17	3	3	300
Moderate warming	3rd	12	17	Target	4	40
Moderate warming	4th	13	17	3	3	300
Moderate warming	4th	14	17	1	1	300
Moderate warming	4th	15	17	1	1	300
Moderate warming	4th	16	17	Target	4	100
Moderate warming	5th	17	17	1	1	300
Moderate warming	5th	18	17	1	1	300
Moderate warming	5th	19	17	1	1	300
Moderate warming	5th	20	17	1	1	300
Moderate warming	1st	1	18	Target	4	10
Moderate warming	1st	2	18	Target	4	200
Moderate warming	1st	3	18	Target	4	200
Moderate warming	1st	4	18	1	1	300
Moderate warming	2nd	5	18	1	1	300
Moderate warming	2nd	6	18	3	3	300
Moderate warming	2nd	7	18	Target	4	2
Moderate warming	2nd	8	18	Target	4	1
Moderate warming	3rd	9	18	1	1	300
Moderate warming	3rd	10	18	3	3	187
Moderate warming	3rd	11	18	Target	4	6
Moderate warming	3rd	12	18	Target	4	1
Moderate warming	4th	13	18	2	2	300
Moderate warming	4th	14	18	2	2	300
Moderate warming	4th	15	18	1	1	300
Moderate warming	4th	16	18	3	3	60
Moderate warming	5th	17	18	2	2	17
Moderate warming	5th	18	18	Target	4	7
Moderate warming	5th	19	18	Target	4	31
Moderate warming	5th	20	18	Target	4	300
Moderate warming	1st	1	19	1	1	300
Moderate warming	1st	2	19	0	0	300
Moderate warming	1st	3	19	3	3	300
Moderate warming	1st	4	19	Target	4	4
Moderate warming	2nd	5	19	Target	4	4
Moderate warming	2nd	6	19	3	3	300
Moderate warming	2nd	7	19	Target	4	300
Moderate warming	2nd	8	19	Target	4	300
Moderate warming	3rd	9	19	3	3	130
Moderate warming	3rd	10	19	3	3	300
Moderate warming	3rd	11	19	Target	4	6
Moderate warming	3rd	12	19	Target	4	3
Moderate warming	4th	13	19	1	1	300
Moderate warming	4th	14	19	3	3	300
Moderate warming	4th	15	19	Target	4	100
Moderate warming	4th	16	19	Target	4	29
Moderate warming	5th	17	19	1	1	300
Moderate warming	5th	18	19	2	2	300
Moderate warming	5th	19	19	3	3	300
Moderate warming	5th	20	19	Target	4	7
Moderate warming	1st	1	20	Target	4	300
Moderate warming	1st	2	20	1	1	300
Moderate warming	1st	3	20	2	2	300
Moderate warming	1st	4	20	2	2	300
Moderate warming	2nd	5	20	2	2	300
Moderate warming	2nd	6	20	3	3	300
Moderate warming	2nd	7	20	2	2	300
Moderate warming	2nd	8	20	2	2	300
Moderate warming	3rd	9	20	1	1	159
Moderate warming	3rd	10	20	2	2	131
Moderate warming	3rd	11	20	2	2	300
Moderate warming	3rd	12	20	1	1	300
Moderate warming	4th	13	20	Target	4	6
Moderate warming	4th	14	20	2	2	20
Moderate warming	4th	15	20	2	2	225
Moderate warming	4th	16	20	2	2	300
Moderate warming	5th	17	20	3	3	300
Moderate warming	5th	18	20	3	3	300
Moderate warming	5th	19	20	1	1	300
Moderate warming	5th	20	20	1	1	300
High warming	1st	1	21	0	0	300
High warming	1st	2	21	0	0	300
High warming	1st	3	21	0	0	300
High warming	1st	4	21	0	0	300
High warming	2nd	5	21	0	0	300
High warming	2nd	6	21	0	0	300
High warming	2nd	7	21	0	0	300
High warming	2nd	8	21	1	1	300
High warming	3rd	9	21	2	2	300
High warming	3rd	10	21	0	0	300
High warming	3rd	11	21	0	0	300
High warming	3rd	12	21	0	0	300
High warming	4th	13	21	3	3	300
High warming	4th	14	21	0	0	300
High warming	4th	15	21	3	3	300
High warming	4th	16	21	3	3	300
High warming	5th	17	21	0	0	300
High warming	5th	18	21	3	3	300
High warming	5th	19	21	1	1	300
High warming	5th	20	21	1	1	300
High warming	1st	1	22	1	1	300
High warming	1st	2	22	1	1	300
High warming	1st	3	22	1	1	300
High warming	1st	4	22	3	3	300
High warming	2nd	5	22	3	3	170
High warming	2nd	6	22	3	3	170
High warming	2nd	7	22	1	1	300
High warming	2nd	8	22	3	3	300
High warming	3rd	9	22	Target	4	24
High warming	3rd	10	22	2	2	300
High warming	3rd	11	22	3	3	300
High warming	3rd	12	22	3	3	300
High warming	4th	13	22	2	2	300
High warming	4th	14	22	1	1	300
High warming	4th	15	22	Target	4	300
High warming	4th	16	22	2	2	300
High warming	5th	17	22	1	1	300
High warming	5th	18	22	1	1	300
High warming	5th	19	22	2	2	300
High warming	5th	20	22	2	2	300
High warming	1st	1	23	Target	4	8
High warming	1st	2	23	Target	4	4
High warming	1st	3	23	1	1	70
High warming	1st	4	23	3	3	70
High warming	2nd	5	23	1	1	300
High warming	2nd	6	23	Target	4	4
High warming	2nd	7	23	Target	4	4
High warming	2nd	8	23	Target	4	4
High warming	3rd	9	23	Target	4	2
High warming	3rd	10	23	1	1	300
High warming	3rd	11	23	3	3	300
High warming	3rd	12	23	Target	4	6
High warming	4th	13	23	Target	4	6
High warming	4th	14	23	2	2	300
High warming	4th	15	23	Target	4	10
High warming	4th	16	23	3	3	300
High warming	5th	17	23	2	2	300
High warming	5th	18	23	3	3	300
High warming	5th	19	23	Target	4	62
High warming	5th	20	23	3	3	300
High warming	1st	1	24	0	0	300
High warming	1st	2	24	0	0	300
High warming	1st	3	24	0	0	300
High warming	1st	4	24	0	0	300
High warming	2nd	5	24	1	1	300
High warming	2nd	6	24	0	0	300
High warming	2nd	7	24	1	1	300
High warming	2nd	8	24	0	0	2
High warming	3rd	9	24	3	3	48
High warming	3rd	10	24	1	1	300
High warming	3rd	11	24	Target	4	6
High warming	3rd	12	24	1	1	300
High warming	4th	13	24	1	1	170
High warming	4th	14	24	1	1	300
High warming	4th	15	24	3	3	300
High warming	4th	16	24	1	1	103
High warming	5th	17	24	1	1	277
High warming	5th	18	24	1	1	300
High warming	5th	19	24	1	1	300
High warming	5th	20	24	3	3	300
High warming	1st	1	25	1	1	57
High warming	1st	2	25	1	1	300
High warming	1st	3	25	2	2	300
High warming	1st	4	25	1	1	300
High warming	2nd	5	25	2	2	2
High warming	2nd	6	25	2	2	300
High warming	2nd	7	25	1	1	300
High warming	2nd	8	25	1	1	270
High warming	3rd	9	25	2	2	233
High warming	3rd	10	25	1	1	120
High warming	3rd	11	25	1	1	101
High warming	3rd	12	25	1	1	222
High warming	4th	13	25	1	1	46
High warming	4th	14	25	1	1	77
High warming	4th	15	25	1	1	77
High warming	4th	16	25	1	1	183
High warming	5th	17	25	1	1	18
High warming	5th	18	25	Target	4	5
High warming	5th	19	25	Target	4	5
High warming	5th	20	25	1	1	300
High warming	1st	1	26	0	0	300
High warming	1st	2	26	0	0	300
High warming	1st	3	26	0	0	300
High warming	1st	4	26	0	0	300
High warming	2nd	5	26	0	0	300
High warming	2nd	6	26	0	0	300
High warming	2nd	7	26	0	0	300
High warming	2nd	8	26	1	1	300
High warming	3rd	9	26	2	2	300
High warming	3rd	10	26	0	0	300
High warming	3rd	11	26	0	0	300
High warming	3rd	12	26	0	0	300
High warming	4th	13	26	3	3	300
High warming	4th	14	26	0	0	300
High warming	4th	15	26	3	3	300
High warming	4th	16	26	3	3	300
High warming	5th	17	26	0	0	300
High warming	5th	18	26	3	3	300
High warming	5th	19	26	1	1	300
High warming	5th	20	26	1	1	300
High warming	1st	1	27	1	1	300
High warming	1st	2	27	1	1	300
High warming	1st	3	27	1	1	300
High warming	1st	4	27	3	3	300
High warming	2nd	5	27	3	3	170
High warming	2nd	6	27	3	3	170
High warming	2nd	7	27	1	1	300
High warming	2nd	8	27	3	3	300
High warming	3rd	9	27	Target	4	24
High warming	3rd	10	27	2	2	300
High warming	3rd	11	27	3	3	300
High warming	3rd	12	27	3	3	300
High warming	4th	13	27	2	2	300
High warming	4th	14	27	1	1	300
High warming	4th	15	27	Target	4	300
High warming	4th	16	27	2	2	300
High warming	5th	17	27	1	1	300
High warming	5th	18	27	1	1	300
High warming	5th	19	27	2	2	300
High warming	5th	20	27	2	2	300
High warming	1st	1	28	Target	4	8
High warming	1st	2	28	Target	4	4
High warming	1st	3	28	1	1	70
High warming	1st	4	28	3	3	70
High warming	2nd	5	28	1	1	300
High warming	2nd	6	28	Target	4	4
High warming	2nd	7	28	Target	4	4
High warming	2nd	8	28	Target	4	4
High warming	3rd	9	28	Target	4	2
High warming	3rd	10	28	1	1	300
High warming	3rd	11	28	3	3	300
High warming	3rd	12	28	Target	4	6
High warming	4th	13	28	Target	4	6
High warming	4th	14	28	2	2	300
High warming	4th	15	28	Target	4	10
High warming	4th	16	28	3	3	300
High warming	5th	17	28	2	2	300
High warming	5th	18	28	3	3	300
High warming	5th	19	28	Target	4	62
High warming	5th	20	28	3	3	300
High warming	1st	1	29	0	0	300
High warming	1st	2	29	0	0	300
High warming	1st	3	29	0	0	300
High warming	1st	4	29	0	0	300
High warming	2nd	5	29	1	1	300
High warming	2nd	6	29	0	0	300
High warming	2nd	7	29	1	1	300
High warming	2nd	8	29	0	0	2
High warming	3rd	9	29	3	3	48
High warming	3rd	10	29	1	1	300
High warming	3rd	11	29	Target	4	6
High warming	3rd	12	29	1	1	300
High warming	4th	13	29	1	1	170
High warming	4th	14	29	1	1	300
High warming	4th	15	29	3	3	300
High warming	4th	16	29	1	1	103
High warming	5th	17	29	1	1	277
High warming	5th	18	29	1	1	300
High warming	5th	19	29	1	1	300
High warming	5th	20	29	3	3	300
High warming	1st	1	30	1	1	57
High warming	1st	2	30	1	1	300
High warming	1st	3	30	2	2	300
High warming	1st	4	30	1	1	300
High warming	2nd	5	30	2	2	2
High warming	2nd	6	30	2	2	300
High warming	2nd	7	30	1	1	300
High warming	2nd	8	30	1	1	270
High warming	3rd	9	30	2	2	233
High warming	3rd	10	30	1	1	120
High warming	3rd	11	30	1	1	101
High warming	3rd	12	30	1	1	222
High warming	4th	13	30	1	1	46
High warming	4th	14	30	1	1	77
High warming	4th	15	30	1	1	77
High warming	4th	16	30	1	1	183
High warming	5th	17	30	1	1	18
High warming	5th	18	30	Target	4	5
High warming	5th	19	30	Target	4	5
High warming	5th	20	30	1	1	300

## Sheet: Fig4b
Group	Test	ID	Latency	First_hall_to_enter	Number_first_hall
Control	Learning	1	300	target	4
Control	Memory	1	300	1	1
Control	Learning	2	207	2	2
Control	Memory	2	32	target	4
Control	Learning	3	10	target	4
Control	Memory	3	3	target	4
Control	Learning	4	200	2	2
Control	Memory	4	83	1	1
Control	Learning	5	4	target	4
Control	Memory	5	153	target	4
Control	Learning	6	20	target	4
Control	Memory	6	350	3	3
Control	Learning	7	12	target	4
Control	Memory	7	12	3	3
Control	Learning	8	200	3	3
Control	Memory	8	4	target	4
Control	Learning	9	25	target	4
Control	Memory	9	50	1	1
Control	Learning	10	300	target	4
Control	Memory	10	250	2	2
Moderate warming	Learning	11	300	3	3
Moderate warming	Memory	11	503	3	3
Moderate warming	Learning	12	253	1	1
Moderate warming	Memory	12	400	1	1
Moderate warming	Learning	13	600	target	4
Moderate warming	Memory	13	400	1	1
Moderate warming	Learning	14	300	1	1
Moderate warming	Memory	14	300	1	1
Moderate warming	Learning	15	74	target	4
Moderate warming	Memory	15	105	3	3
Moderate warming	Learning	16	21	3	3
Moderate warming	Memory	16	56	1	1
Moderate warming	Learning	17	80	1	1
Moderate warming	Memory	17	546	1	1
Moderate warming	Learning	18	300	2	2
Moderate warming	Memory	18	7	target	4
Moderate warming	Learning	19	100	target	4
Moderate warming	Memory	19	600	3	3
Moderate warming	Learning	20	212	3	3
Moderate warming	Memory	20	150	1	1
High warming	Learning	21	500	0	0
High warming	Memory	21	600	0	0
High warming	Learning	22	80	0	0
High warming	Memory	22	6	target	4
High warming	Learning	23	400	1	1
High warming	Memory	23	471	2	2
High warming	Learning	24	500	3	3
High warming	Memory	24	170	1	1
High warming	Learning	25	24	target	4
High warming	Memory	25	18	1	1
High warming	Learning	26	500	0	0
High warming	Memory	26	600	0	0
High warming	Learning	27	80	0	0
High warming	Memory	27	6	target	4
High warming	Learning	28	400	1	1
High warming	Memory	28	471	2	2
High warming	Learning	29	500	3	3
High warming	Memory	29	170	1	1
High warming	Learning	30	24	target	4
High warming	Memory	30	18	1	1

## Sheet: Fig5
Group	Test	ID	mean speed	maximum speed	total distance	total time stoped
Control	Learning	1	0.774605	107.811	417.489	463.311
Control	Learning	2	4.20957	137.583	2520.47	309.465
Control	Learning	3	1.6189	148.139	969.506	401.518
Control	Learning	4	3.73147	154.094	2233.73	264.447
Control	Learning	5	4.62032	141.104	2765.76	163.063
Control	Learning	6	1.74734	145.535	1045.97	470.275
Control	Learning	7	4.65233	132.062	2784.65	243.188
Control	Learning	8	1.84126	141.671	1102.63	388.566
Control	Learning	9	4.98997	92.5189	2988.36	211.392
Control	Learning	10	2.97986	154.693	1784.5	317.567
Control	Memory	1	1.24622	107.186	746.445	467.734
Control	Memory	2	7.85942	168.782	4242.96	148.171
Control	Memory	3	2.23135	107.742	1336.08	392.158
Control	Memory	4	6.23279	145.528	3732.96	157.925
Control	Memory	5	4.93084	112.205	2951.43	88.6296
Control	Memory	6	2.37611	101.594	1422.78	340.934
Control	Memory	7	2.33945	131.611	1401.08	398.265
Control	Memory	8	2.04184	91.9383	1222.95	312.921
Control	Memory	9	4.8128	164.098	2881.93	221.858
Control	Memory	10	5.98014	130.701	3581.69	151.336
Moderate warming	Learning	11	0.702811	234.937	421.54	556.042
Moderate warming	Learning	12	4.27033	131.97	2561.31	299.792
Moderate warming	Learning	13	2.5945	239.501	1556.16	373.958
Moderate warming	Learning	14	0.976378	145.422	585.624	548.542
Moderate warming	Learning	15	4.10012	158.465	2459.22	367.708
Moderate warming	Learning	16	8.72376	207.868	5232.44	117.708
Moderate warming	Learning	17	4.81133	174.842	2885.8	195.833
Moderate warming	Learning	18	0.608872	150.095	365.196	577.708
Moderate warming	Learning	19	1.46542	266.249	878.948	502.5
Moderate warming	Learning	20	3.31732	173.597	1989.7	328.958
Moderate warming	Memory	11	1.05342	122.904	617.57	501.458
Moderate warming	Memory	12	2.53971	160.327	1523.3	450.208
Moderate warming	Memory	13	0.68235	85.0082	409.268	537.708
Moderate warming	Memory	14	1.69524	216.603	1016.79	505.833
Moderate warming	Memory	15	5.82322	218.867	3492.72	280.833
Moderate warming	Memory	16	9.27974	235.154	5565.91	100.625
Moderate warming	Memory	17	5.94471	238.942	3502.43	169.583
Moderate warming	Memory	18	0.0768649	50.806	45.1901	581.875
Moderate warming	Memory	19	2.80351	303.491	1681.52	426.458
Moderate warming	Memory	20	2.62866	181.716	1543.79	410.417
High warming	Learning	21	1.06961	137.282	641.545	493.542
High warming	Learning	22	3.27629	209.865	1965.09	322.708
High warming	Learning	23	0.764739	129.332	458.684	530.417
High warming	Learning	24	3.20048	105.793	1919.62	333.333
High warming	Learning	25	7.93338	171.972	4758.37	109.792
High warming	Learning	26	1.06961	137.282	641.545	493.542
High warming	Learning	27	3.27629	209.865	1965.09	322.708
High warming	Learning	28	0.764739	129.332	458.684	530.417
High warming	Learning	29	3.20048	105.793	1919.62	333.333
High warming	Learning	30	7.93338	171.972	4758.37	109.792
High warming	Memory	21	3.09887	137.758	1858.68	383.333
High warming	Memory	22	4.76478	195.41	2857.88	326.458
High warming	Memory	23	1.56675	131.135	920.464	439.167
High warming	Memory	24	0.940256	122.392	563.958	513.125
High warming	Memory	25	11.3368	212.948	6799.69	111.875
High warming	Memory	26	3.09887	137.758	1858.68	383.333
High warming	Memory	27	4.76478	195.41	2857.88	326.458
High warming	Memory	28	1.56675	131.135	920.464	439.167
High warming	Memory	29	0.940256	122.392	563.958	513.125
High warming	Memory	30	11.3368	212.948	6799.69	111.875
